# Supplementary material for: Review of the species of Michotamia from China with a description of a new species (Diptera, Asilidae)
Source: Zookeys. 2012 Apr 21;(184):47–55. doi: 10.3897/zookeys.184.2871 (PMC3332014; doi:10.3897/zookeys.184.2871)
Supplement: XML Treatment for Michotamia [file zookeys.184.2871-treatment1.xml]

<!DOCTYPE tp:taxon-treatment
  PUBLIC "-//TaxonX//DTD Taxonomic Treatment Publishing DTD v0 20100105//EN" "tax-treatment-NSO.dtd">
<tp:taxon-treatment xmlns:tp="http://www.plazi.org/taxpub"><tp:treatment-meta><mixed-citation publication-type="journal"><person-group><name><surname>Zhang</surname><given-names>Lili</given-names></name><name><surname>Scarbrough</surname><given-names>Aubrey</given-names></name><name><surname>Yang</surname><given-names>Ding</given-names></name></person-group><article-title>Review of the species of 
                    <italic>Michotamia</italic> from China with a description of a new species (Diptera, Asilidae)
                </article-title><source>Zookeys</source><day>21</day><month>4</month><year>2012</year><volume>2012</volume><issue>184</issue><fpage>47</fpage><lpage>55</lpage><pub-id pub-id-type="doi">10.3897/zookeys.184.2871</pub-id></mixed-citation></tp:treatment-meta><tp:nomenclature><label>Genus</label><tp:taxon-name>
                            <tp:taxon-name-part taxon-name-part-type="genus">Michotamia</tp:taxon-name-part>
                        <object-id xmlns:xlink="http://www.w3.org/1999/xlink" xlink:type="simple">http://species-id.net/wiki/Michotamia</object-id>
								</tp:taxon-name><tp:taxon-authority>Macquart</tp:taxon-authority><tp:nomenclature-citation-list><tp:nomenclature-citation><tp:taxon-name>Michotamia</tp:taxon-name><comment> Macquart, 1838, 1(2): 72. Type species: <italic><tp:taxon-name>Michotamia analis</tp:taxon-name></italic> Macquart, 1838, monotypic. <xref ref-type="bibr" rid="B5">Hull 1962</xref>, 2: 438 [genus description, species list]. <xref ref-type="bibr" rid="B15">Oldroyd 1975</xref>, 2: 130 [catalog]; 1980: 346 [catalog]. <xref ref-type="bibr" rid="B2">Daniels 1989</xref>: 333 [catalog]. <!--PageBreak--><xref ref-type="bibr" rid="B12">Joseph and Parui 1998</xref>, 1: 169 [revision, Indian species]. <xref ref-type="bibr" rid="B18">Scarbrough and Hill 2000</xref>: 347 [Sri Lanka].</comment></tp:nomenclature-citation><tp:nomenclature-citation><tp:taxon-name>Allocotosia</tp:taxon-name><comment> Schiner, 1866, 16: 845. Type species: <italic><tp:taxon-name>Asilus aurata</tp:taxon-name></italic> Fabricius, 1794; by original designation.</comment></tp:nomenclature-citation><tp:nomenclature-citation><tp:taxon-name>Allocotasia</tp:taxon-name><comment> Wulp, 1872, 7: 249. <italic><tp:taxon-name>Lapsus calarni</tp:taxon-name></italic>.</comment></tp:nomenclature-citation></tp:nomenclature-citation-list></tp:nomenclature><tp:treatment-sec sec-type="Diagnosis"><title>Diagnosis.</title><p>Slender, medium [15-20 mm] flies with sparse, short setae on the thorax. <italic>Head</italic>: Face ventrally with unusually long, stout bristles; proboscis thick, robust with numerous ventral setae, the latter often clustered apically; postpedicel attenuate, as least 1.5 as long as scape and pedicel combined, and at least 1/2 as long as stylus; wide stripe of long, abundant setae present on lower 1/2 of frons; ocellarium with two short, thin setae. <italic>Thorax</italic>: Mesonotum with dorsocentral bristles either thin or absent; scutellar groove absent. <italic>Wing</italic>:Mostly or entirely dense microtrichose. <italic>Leg</italic>: Row of anteroventral bristles absent. <italic>Abdomen</italic>:Usually clavate. <italic>Terminali</italic>a:Aedeagus long, often thick, curved dorsally, with apex at or beyond cercus; sternite 8 in females with short V-shaped notch along apical margin apically, a short furrow or fissure, broad X-shaped or U-shaped apodeme internally (<xref ref-type="bibr" rid="B16">Scarbrough 2010</xref>; <xref ref-type="bibr" rid="B17">Scarbrough and Tomasovic 2010</xref>).
                        </p></tp:treatment-sec><tp:treatment-sec sec-type="Remarks"><title>Remarks.</title><p>The long postpedicel is useful in diagnosing most species of <italic><tp:taxon-name>Michotamia</tp:taxon-name></italic>. A few undescribed species of <italic><tp:taxon-name>Ommatius</tp:taxon-name></italic> (Scarbrough, Dikow, &amp; Tomasovic, in manuscript)and <italic><tp:taxon-name>Ommatius specious</tp:taxon-name></italic> Scarbrough &amp; Hill, 2000 and <italic><tp:taxon-name>Ommatius sparsus</tp:taxon-name></italic> Scarbrough &amp; Hill, 2000 have an unusually long postpedicel, i.e. ~1.5 times as long as the pedicel and scape combined. In addition, <italic><tp:taxon-name>Michotamia</tp:taxon-name></italic> has a low flattened mesonotum in which the maximum vertical height is less than 1/2 the length of the mesonotum, absence of stout anteroventral bristles on the hind femur, and a much longer, curved dorsad aedeagus distinguish the species. Further, a V-shaped apical notch medially which ends in a narrow fissure and a stout X- or U-shaped apodeme on the internal surface of sternite 8 distinguish females. In <italic><tp:taxon-name>Ommatius</tp:taxon-name></italic>, the postpedicel is usually is only as long as the pedicel and/or scape, rarely much longer; the mesonotum is strongly arched with the maximum vertical height being nearly 2/3 the length of the mesonotum; presence of stout anteroventral bristles on the hind femur; and a much shorter aedeagus, never curved dorsad and reaching the level of the cercus distinguish the species. Females lack a V-shaped apical notch medially that terminates in a fissure posteriorly and a stout X- or U-shaped apodeme on the internal surface of sternite 8.
                        </p></tp:treatment-sec><ref-list><ref id="B5"><mixed-citation xmlns:xlink="http://www.w3.org/1999/xlink" xlink:type="simple"><person-group><name name-style="western"><surname>Hull</surname><given-names>FM</given-names></name></person-group> (<year>1962</year>) <source>Robber flies of the world. The genera of the family Asilidae</source>. <publisher-name>United States National Museum Bulletin</publisher-name>, <publisher-loc>Washington DC</publisher-loc>, <volume>224</volume>(<issue>1/2</issue>), <lpage>907</lpage> pp.</mixed-citation></ref><ref id="B15"><mixed-citation xmlns:xlink="http://www.w3.org/1999/xlink" xlink:type="simple"><person-group><name name-style="western"><surname>Oldroyd</surname><given-names>H</given-names></name></person-group> (<year>1975</year>)<article-title> Family Asilidae.</article-title> In: <person-group><name name-style="western"><surname>Delfinado</surname><given-names>E</given-names></name><name name-style="western"><surname>Hardy</surname><given-names>MD</given-names></name></person-group> (<role>Eds</role>). <issue-title>A catalog of the Diptera of Oriental region, II.</issue-title><source>University Press of Hawaii</source>: <fpage>99</fpage>-<lpage>156</lpage>.</mixed-citation></ref><ref id="B2"><mixed-citation xmlns:xlink="http://www.w3.org/1999/xlink" xlink:type="simple"><person-group><name name-style="western"><surname>Daniels</surname><given-names>G</given-names></name></person-group> (<year>1989</year>)<article-title> Family Asilidae.</article-title> In: <person-group><name name-style="western"><surname>Evenhuis</surname><given-names>NL</given-names></name></person-group> (<role>Ed</role>). <issue-title>Catalog of the Diptera of Australasian and Oceanian Regions.</issue-title><source>Bishop Museum Press, Honolulu, 86</source>: <fpage>326</fpage>-<lpage>374</lpage>.</mixed-citation></ref><ref id="B12"><mixed-citation xmlns:xlink="http://www.w3.org/1999/xlink" xlink:type="simple"><person-group><name name-style="western"><surname>Joseph</surname><given-names>ANT</given-names></name><name name-style="western"><surname>Parui</surname><given-names>P</given-names></name></person-group> (<year>1998</year>)<source> The fauna of India and the adjacent countries. Diptera (Asilidae) (part 1).</source><publisher-name>Zoological survey of India</publisher-name>, <publisher-loc>Calcutta</publisher-loc>, <lpage>278</lpage> pp.</mixed-citation></ref><ref id="B18"><mixed-citation xmlns:xlink="http://www.w3.org/1999/xlink" xlink:type="simple"><person-group><name name-style="western"><surname>Scarbrough</surname><given-names>AG</given-names></name><name name-style="western"><surname>Hill</surname><given-names>HN</given-names></name></person-group> (<year>2000</year>)<article-title> Ommatiine robber flies (Diptera: Asilidae) from Sri Lanka.</article-title><source>Oriental Insects </source><volume>34</volume>: <fpage>341</fpage>-<lpage>407</lpage>. doi: <ext-link ext-link-type="uri" xlink:href="http://dx.doi.org/10.1080/00305316.2000.10417277" xlink:type="simple">10.1080/00305316.2000.10417277</ext-link></mixed-citation></ref><ref id="B16"><mixed-citation xmlns:xlink="http://www.w3.org/1999/xlink" xlink:type="simple"><person-group><name name-style="western"><surname>Scarbrough</surname><given-names>AG</given-names></name></person-group> (<year>2010</year>)<article-title> An overview of the Afrotropical Ommatiinae (Diptera: Asilidae) with a key to genera.</article-title><source>Zootaxa </source><volume>2540</volume>: <fpage>1</fpage>-<lpage>47</lpage>.</mixed-citation></ref><ref id="B17"><mixed-citation xmlns:xlink="http://www.w3.org/1999/xlink" xlink:type="simple"><person-group><name name-style="western"><surname>Scarbrough</surname><given-names>AG</given-names></name><name name-style="western"><surname>Tomasovic</surname><given-names>C</given-names></name></person-group> (<year>2010</year>)<article-title><italic>Ommatomyia</italic>,a new Ommatiinae genusfromVietnam (Diptera: Asilidae: Ommatiinae).</article-title><source>Zootaxa </source><volume>2366</volume>: <fpage>46</fpage>-<lpage>54</lpage>.</mixed-citation></ref></ref-list></tp:taxon-treatment>
