# Supplementary material for: Review of the species of Michotamia from China with a description of a new species (Diptera, Asilidae)
Source: Zookeys. 2012 Apr 21;(184):47–55. doi: 10.3897/zookeys.184.2871 (PMC3332014; doi:10.3897/zookeys.184.2871)
Supplement: XML Treatment for Michotamia assamensis [file zookeys.184.2871-treatment2.xml]

<!DOCTYPE tp:taxon-treatment
  PUBLIC "-//TaxonX//DTD Taxonomic Treatment Publishing DTD v0 20100105//EN" "tax-treatment-NSO.dtd">
<tp:taxon-treatment xmlns:tp="http://www.plazi.org/taxpub"><tp:treatment-meta><mixed-citation publication-type="journal"><person-group><name><surname>Zhang</surname><given-names>Lili</given-names></name><name><surname>Scarbrough</surname><given-names>Aubrey</given-names></name><name><surname>Yang</surname><given-names>Ding</given-names></name></person-group><article-title>Review of the species of 
                    <italic>Michotamia</italic> from China with a description of a new species (Diptera, Asilidae)
                </article-title><source>Zookeys</source><day>21</day><month>4</month><year>2012</year><volume>2012</volume><issue>184</issue><fpage>47</fpage><lpage>55</lpage><pub-id pub-id-type="doi">10.3897/zookeys.184.2871</pub-id></mixed-citation></tp:treatment-meta><tp:nomenclature><tp:taxon-name>
                            <tp:taxon-name-part taxon-name-part-type="genus">Michotamia</tp:taxon-name-part>
                            <tp:taxon-name-part taxon-name-part-type="species">assamensis</tp:taxon-name-part>
                        <object-id xmlns:xlink="http://www.w3.org/1999/xlink" xlink:type="simple">http://species-id.net/wiki/Michotamia_assamensis</object-id>
								</tp:taxon-name><tp:taxon-authority>Joseph and Parui, 1995</tp:taxon-authority><tp:nomenclature-citation-list><tp:nomenclature-citation><tp:taxon-name>Michotamia assamensis</tp:taxon-name><comment> Joseph &amp; Parui, 1995: 14. Type locality: India: Amsoi Forest (<named-content xmlns:xlink="http://www.w3.org/1999/xlink" content-type="dwc:verbatimCoordinates" xlink:type="simple">26°00'46.57"N, 92°32'46.14"E</named-content>), Assam; <xref ref-type="bibr" rid="B12">Joseph and Parui 1998</xref>: 172.</comment></tp:nomenclature-citation></tp:nomenclature-citation-list></tp:nomenclature><tp:treatment-sec sec-type="New records"><title>New records.</title><p><bold>China: Yunnan:</bold> 1 male, Xishuangbanna, Xiaomengyang (<named-content xmlns:xlink="http://www.w3.org/1999/xlink" content-type="dwc:verbatimCoordinates" xlink:type="simple">22°05'15.15"N, 100°53'57.92"E</named-content>), 850m, 1957. IX.7, Shuyong Wang; 1 female, <!--PageBreak-->Xishuangbanna, Xiaomengyang, 850 m, 1957. X.11, Lingchao Zang. <bold>Laos: Vientiane:</bold> 1 male, Ban Van Eue, (<named-content xmlns:xlink="http://www.w3.org/1999/xlink" content-type="dwc:verbatimCoordinates" xlink:type="simple">17°57'48.72"N, 102°36'50.01"E</named-content>) 1965.XI.30 ~ Native collector, Bishop Museum; 1 male, same data except 1966.II.15, native collector, malaise trap; 1 male, same data except 1966.III.30; 1male, Vientiane, Ci Sion, Vill. de Tha Ngone (<named-content xmlns:xlink="http://www.w3.org/1999/xlink" content-type="dwc:verbatimCoordinates" xlink:type="simple">18°07'56.86"N, 102°37'41.44"E</named-content>), 1966.X.24-31, ~ Native collector.
                        </p></tp:treatment-sec><tp:treatment-sec sec-type="Diagnosis"><title>Diagnosis.</title><p>Antennal pedicel brownish yellow, scape and postpedicel black; postpedicel 2.5 times as long as scape and pedicel combined. Fore and mid femora yellowish-orange, black extending from base to near apex dorsally and anteriorly; hind femur wider medially, 5 times longer than diameter, mostly black, basal 1/5 reddish-yellow or yellow; epandrium of male genitalia wide with parallel dorsal and ventral margins, apex subtruncate, slightly emarginated, dorsal corner only slightly beyond ventral corner.</p></tp:treatment-sec><tp:treatment-sec sec-type="Distribution"><title>Distribution.</title><p>China: Yunnan; India (Assam); Laos (Vientiane).</p></tp:treatment-sec><ref-list><ref id="B12"><mixed-citation xmlns:xlink="http://www.w3.org/1999/xlink" xlink:type="simple"><person-group><name name-style="western"><surname>Joseph</surname><given-names>ANT</given-names></name><name name-style="western"><surname>Parui</surname><given-names>P</given-names></name></person-group> (<year>1998</year>)<source> The fauna of India and the adjacent countries. Diptera (Asilidae) (part 1).</source><publisher-name>Zoological survey of India</publisher-name>, <publisher-loc>Calcutta</publisher-loc>, <lpage>278</lpage> pp.</mixed-citation></ref></ref-list></tp:taxon-treatment>
