# Supplementary material for: Review of the species of Michotamia from China with a description of a new species (Diptera, Asilidae)
Source: Zookeys. 2012 Apr 21;(184):47–55. doi: 10.3897/zookeys.184.2871 (PMC3332014; doi:10.3897/zookeys.184.2871)
Supplement: XML Treatment for Michotamia aurata [file zookeys.184.2871-treatment3.xml]

<!DOCTYPE tp:taxon-treatment
  PUBLIC "-//TaxonX//DTD Taxonomic Treatment Publishing DTD v0 20100105//EN" "tax-treatment-NSO.dtd">
<tp:taxon-treatment xmlns:tp="http://www.plazi.org/taxpub"><tp:treatment-meta><mixed-citation publication-type="journal"><person-group><name><surname>Zhang</surname><given-names>Lili</given-names></name><name><surname>Scarbrough</surname><given-names>Aubrey</given-names></name><name><surname>Yang</surname><given-names>Ding</given-names></name></person-group><article-title>Review of the species of 
                    <italic>Michotamia</italic> from China with a description of a new species (Diptera, Asilidae)
                </article-title><source>Zookeys</source><day>21</day><month>4</month><year>2012</year><volume>2012</volume><issue>184</issue><fpage>47</fpage><lpage>55</lpage><pub-id pub-id-type="doi">10.3897/zookeys.184.2871</pub-id></mixed-citation></tp:treatment-meta><tp:nomenclature><tp:taxon-name>
                            <tp:taxon-name-part taxon-name-part-type="genus">Michotamia</tp:taxon-name-part>
                            <tp:taxon-name-part taxon-name-part-type="species">aurata</tp:taxon-name-part>
                        <object-id xmlns:xlink="http://www.w3.org/1999/xlink" xlink:type="simple">http://species-id.net/wiki/Michotamia_aurata</object-id>
								</tp:taxon-name><tp:taxon-authority>(Fabricius, 1794)</tp:taxon-authority><tp:nomenclature-citation-list><tp:nomenclature-citation><tp:taxon-name>Asilus aurata</tp:taxon-name><comment> Fabricius, 1794: 387. Type locality: East India.</comment></tp:nomenclature-citation><tp:nomenclature-citation><tp:taxon-name>Lochites testaceus</tp:taxon-name><comment> Bigot, 1878: (10)1, 425. Type locality: Myanmar (=Burma).</comment></tp:nomenclature-citation><tp:nomenclature-citation><tp:taxon-name>Michotamia aurata</tp:taxon-name><comment> Oldroyd, 1975, 2, 130; <xref ref-type="bibr" rid="B12">Joseph and Parui (113), 36; 1998</xref>, 173.</comment></tp:nomenclature-citation></tp:nomenclature-citation-list></tp:nomenclature><tp:treatment-sec sec-type="New records"><title>New records.</title><p><bold>China: Hainan:</bold> 2 males, 1934.VIII.31, Qi He; 1 female, Qiongzhong (<named-content xmlns:xlink="http://www.w3.org/1999/xlink" content-type="dwc:verbatimCoordinates" xlink:type="simple">19°02'00.13"N, 109°50'18.20"E</named-content>), 400 m, 1960. VII. 14, Fushang Li.<bold>Yunnan:</bold> 2 females, Lancang (<named-content xmlns:xlink="http://www.w3.org/1999/xlink" content-type="dwc:verbatimCoordinates" xlink:type="simple">22°33'11.19"N, 99°55'55.56"E</named-content>), 1000 m, 1957.VII. Lingchao Zang.
                        </p></tp:treatment-sec><tp:treatment-sec sec-type="Diagnosis"><title>Diagnosis.</title><p>Antennal scape and pedicel yellow, postpedicel black and twice as long as scape and pedicel combined. Dorsocentral and scutellar bristles absent. All legs yellow, brownish yellow or reddish yellow. Wing with anterior basal half pale yellow and the rest infuscated, r-m well beyond middle of discal-cell.</p></tp:treatment-sec><tp:treatment-sec sec-type="Distribution"><title>Distribution.</title><p>China: Hainan, Yunnan, Taiwan; Bangladesh; India (Andaman Islands, Andhra Pradesh, Bihar, Karnataka, Kerala, Madhya Pradesh, Orissa, Pondicheryy, Tamil Nadu, Uttar Pradesh, and West Bengal); Indonesia (Maluku Islands, Sulawesi); Laos; Myanmar; Pakistan; Sri Lanka (Amparai, Anuradhapura, Colombo, Galle, Hambantota, Kandy, Matara, Mannar, Monarapala, Polonnaruwa, Trincomalee, Vavuniya); Thailand.</p></tp:treatment-sec><ref-list><ref id="B12"><mixed-citation xmlns:xlink="http://www.w3.org/1999/xlink" xlink:type="simple"><person-group><name name-style="western"><surname>Joseph</surname><given-names>ANT</given-names></name><name name-style="western"><surname>Parui</surname><given-names>P</given-names></name></person-group> (<year>1998</year>)<source> The fauna of India and the adjacent countries. Diptera (Asilidae) (part 1).</source><publisher-name>Zoological survey of India</publisher-name>, <publisher-loc>Calcutta</publisher-loc>, <lpage>278</lpage> pp.</mixed-citation></ref></ref-list></tp:taxon-treatment>
