# Supplementary material for: Review of the species of Michotamia from China with a description of a new species (Diptera, Asilidae)
Source: Zookeys. 2012 Apr 21;(184):47–55. doi: 10.3897/zookeys.184.2871 (PMC3332014; doi:10.3897/zookeys.184.2871)
Supplement: XML Treatment for Michotamia subnigra [file zookeys.184.2871-treatment4.xml]

<!DOCTYPE tp:taxon-treatment
  PUBLIC "-//TaxonX//DTD Taxonomic Treatment Publishing DTD v0 20100105//EN" "tax-treatment-NSO.dtd">
<tp:taxon-treatment xmlns:tp="http://www.plazi.org/taxpub"><tp:treatment-meta><mixed-citation publication-type="journal"><person-group><name><surname>Zhang</surname><given-names>Lili</given-names></name><name><surname>Scarbrough</surname><given-names>Aubrey</given-names></name><name><surname>Yang</surname><given-names>Ding</given-names></name></person-group><article-title>Review of the species of 
                    <italic>Michotamia</italic> from China with a description of a new species (Diptera, Asilidae)
                </article-title><source>Zookeys</source><day>21</day><month>4</month><year>2012</year><volume>2012</volume><issue>184</issue><fpage>47</fpage><lpage>55</lpage><pub-id pub-id-type="doi">10.3897/zookeys.184.2871</pub-id></mixed-citation></tp:treatment-meta><tp:nomenclature><tp:taxon-name>
                            <tp:taxon-name-part taxon-name-part-type="genus">Michotamia</tp:taxon-name-part>
                            <tp:taxon-name-part taxon-name-part-type="species">subnigra</tp:taxon-name-part>
                        <object-id xmlns:xlink="http://www.w3.org/1999/xlink" xlink:type="simple">http://species-id.net/wiki/Michotamia_subnigra</object-id>
								</tp:taxon-name><tp:taxon-status xmlns:xlink="http://www.w3.org/1999/xlink" xlink:type="simple">nom. n.</tp:taxon-status><tp:nomenclature-citation-list><tp:nomenclature-citation><tp:taxon-name>Michotamia nigra</tp:taxon-name><comment> Scarbrough and Hill, 2000: 357. Type locality: Sri Lanka: Kan.: Kandy: Udawattakele Sancturay (<named-content xmlns:xlink="http://www.w3.org/1999/xlink" content-type="dwc:verbatimCoordinates" xlink:type="simple">7°17'55.96"N, 80°38'32.65"E</named-content>). [preoccupied by <italic><tp:taxon-name>Michotamia nigra</tp:taxon-name></italic> (Meijere, 1911: 312 (Java).]</comment></tp:nomenclature-citation><!--PageBreak--></tp:nomenclature-citation-list></tp:nomenclature><tp:treatment-sec sec-type="Note"><title>Note.</title><p><xref ref-type="bibr" rid="B18">Scarbrough and Hill (2000)</xref> described <italic><tp:taxon-name>Michotamia nigra</tp:taxon-name></italic> from Sri Lanka. Unfortunately they failed to note that the binomen <italic><tp:taxon-name>Michotamia nigra</tp:taxon-name></italic> (Meijere, 1911) had been used earlier for a species from Java. We propose <italic><tp:taxon-name>Michotamia subnigra</tp:taxon-name></italic> as a replacement name for <italic><tp:taxon-name>Michotamia nigra</tp:taxon-name></italic> Scarbrough and Hill.
                        </p></tp:treatment-sec><tp:treatment-sec sec-type="Distribution"><title>Distribution.</title><p>Sri Lanka.</p></tp:treatment-sec><ref-list><ref id="B18"><mixed-citation xmlns:xlink="http://www.w3.org/1999/xlink" xlink:type="simple"><person-group><name name-style="western"><surname>Scarbrough</surname><given-names>AG</given-names></name><name name-style="western"><surname>Hill</surname><given-names>HN</given-names></name></person-group> (<year>2000</year>)<article-title> Ommatiine robber flies (Diptera: Asilidae) from Sri Lanka.</article-title><source>Oriental Insects </source><volume>34</volume>: <fpage>341</fpage>-<lpage>407</lpage>. doi: <ext-link ext-link-type="uri" xlink:href="http://dx.doi.org/10.1080/00305316.2000.10417277" xlink:type="simple">10.1080/00305316.2000.10417277</ext-link></mixed-citation></ref></ref-list></tp:taxon-treatment>
