# Supplementary material for: Review of the species of Michotamia from China with a description of a new species (Diptera, Asilidae)
Source: Zookeys. 2012 Apr 21;(184):47–55. doi: 10.3897/zookeys.184.2871 (PMC3332014; doi:10.3897/zookeys.184.2871)
Supplement: XML Treatment for Michotamia yunnanensis [file zookeys.184.2871-treatment5.xml]

<!DOCTYPE tp:taxon-treatment
  PUBLIC "-//TaxonX//DTD Taxonomic Treatment Publishing DTD v0 20100105//EN" "tax-treatment-NSO.dtd">
<tp:taxon-treatment xmlns:tp="http://www.plazi.org/taxpub"><tp:treatment-meta><mixed-citation publication-type="journal"><person-group><name><surname>Zhang</surname><given-names>Lili</given-names></name><name><surname>Scarbrough</surname><given-names>Aubrey</given-names></name><name><surname>Yang</surname><given-names>Ding</given-names></name></person-group><article-title>Review of the species of 
                    <italic>Michotamia</italic> from China with a description of a new species (Diptera, Asilidae)
                </article-title><source>Zookeys</source><day>21</day><month>4</month><year>2012</year><volume>2012</volume><issue>184</issue><fpage>47</fpage><lpage>55</lpage><pub-id pub-id-type="doi">10.3897/zookeys.184.2871</pub-id></mixed-citation></tp:treatment-meta><tp:nomenclature><tp:taxon-name>
                            <tp:taxon-name-part taxon-name-part-type="genus">Michotamia</tp:taxon-name-part>
                            <tp:taxon-name-part taxon-name-part-type="species">yunnanensis</tp:taxon-name-part>
                        <object-id xmlns:xlink="http://www.w3.org/1999/xlink" xlink:type="simple">urn:lsid:zoobank.org:act:27E799F0-7FB8-40F3-B0C6-7A4EB465BCC6</object-id>
								<object-id xmlns:xlink="http://www.w3.org/1999/xlink" xlink:type="simple">http://species-id.net/wiki/Michotamia_yunnanensis</object-id>
								</tp:taxon-name><tp:taxon-status xmlns:xlink="http://www.w3.org/1999/xlink" xlink:type="simple">sp. n.</tp:taxon-status><xref ref-type="fig" rid="F1">Figs 1</xref><xref ref-type="fig" rid="F2">-7</xref></tp:nomenclature><tp:treatment-sec sec-type="Diagnosis"><title>Diagnosis.</title><p>Dorsal postocular bristles black and strong, middle and lower postocular bristles pale and thinner. Antenna black, postpedicel 3.5 times longer than scape and pedicel combined. Fore and mid femora yellow, dorsal surface of hind femur mostly blackish-brown, base narrowly yellow. Wing hyaline; crossvein r-m at apical 1/3 of discal cell.</p></tp:treatment-sec><tp:treatment-sec sec-type="Description"><title>Description.</title><p>Male. Body length 13 mm, wing length 10 mm.</p><p>Head. Face brown, sparsely pale haired below antenna and with 2 vertical rows of 6 black bristles on lower 2/3, mystax with strong, yellow bristles; frons blackish-brown, several black bristles laterally; vertex blackish-brown; occiput with pale hairs, its lower portion with long pale hairs; dorsal postocular bristles black, middle and lower postocular bristles pale. Antenna (<xref ref-type="fig" rid="F1">Fig. 1</xref>) black, wide apex of scape and pedicel reddish, postpedicel black, 3.5 times longer than scape and pedicel combined; stylus brown, less than 1/2 as long as postpedicel. Proboscis black, pale hairs basally and apically; palpus black, with black hairs and bristles.
                        </p><p>Thorax. Black with white pubescence. Mesonotum black with golden yellow pubescence laterally; 2 dc, 2 npl, 1 spal and 1 pal. Scutellum black with pale hairs and 2 weak marginal scutellar setae. Pleuron wholly black, with dense pale white pubescence. Katatergite with a row of 7 brown bristles. Wing (<xref ref-type="fig" rid="F2">Figs 6–7</xref>) hyaline, tinged grayish apically; veins basally yellowish and apically brown to blackish; crossvein r-m at apical 1/3 of discal cell. Anal cell closed with short stalk. Halter yellow.
                        </p><p>Legs (<xref ref-type="fig" rid="F2">Figs 6–7</xref>). Largely yellow; coxae black, with dense pale pubescence and strong pale bristles. Fore and mid femora yellow with black tip, hind femur mostly yellow, blackish anterodorsally. Tarsi reddish-brown except basal half of tarsomere 1 brownish-yellow. Legs with most hairs and bristles black. Fore tibia with 1 av, 2 ad and 2 pd bristles, mid tibia with 2 ad; hind tibia with 1 av, 2 ad and 2 pd bristles. Claws black.
                        </p><p>Abdomen (<xref ref-type="fig" rid="F2">Figs 6–7</xref>) with long pale hairs laterally and shorter brown hairs dorsally. Abdominal tergite 1 black, tergite 2 black with yellow band posteriorly, tergites 3–4 blackish at middle, remaining tergites black; abdominal sternites 1–3 yellow, sternite 4 brownish. Abdominal segments 5–7 black. Male genitalia yellow (<xref ref-type="fig" rid="F1">Figs 2–5</xref>). Epandrium wide basally, apex angular and with shallow emargination, dorsal corner produced well beyond ventral corner. Hypandrium somewhat triangular.
                        </p><p><!--PageBreak-->Female. Unknown.</p></tp:treatment-sec><tp:treatment-sec sec-type="Type material"><title>Type material.</title><p>Holotype ♂, Yunnan: Xishuangbanna, Menghun (<named-content xmlns:xlink="http://www.w3.org/1999/xlink" content-type="dwc:verbatimCoordinates" xlink:type="simple">21°50'31.37"N, 100°23'08.00"E</named-content>), 750 m, 1958.VI.1, Chunpei Hong.
                        </p></tp:treatment-sec><tp:treatment-sec sec-type="Etymology"><title>Etymology.</title><p>The species name <italic>yunnanensis</italic> refers to the Province of Yunnan.
                        </p></tp:treatment-sec><tp:treatment-sec sec-type="Remarks"><title>Remarks.</title><p><italic><tp:taxon-name>Michotamia yunnanensis</tp:taxon-name></italic> sp. n.is distinguished from <italic><tp:taxon-name>Michotamia assamensis</tp:taxon-name></italic> by the hyaline wings (<xref ref-type="fig" rid="F2">Figs 6-7</xref>), color of the femora as described in the key, and the co<!--PageBreak-->mbined characters of the terminalia, especially the shape of the epandrium (<xref ref-type="fig" rid="F1">Figs 2-5</xref>). In <italic><tp:taxon-name>Michotamia assamensis</tp:taxon-name></italic>, the fore and mid femora are yellowish-orange ventrally and posteriorly, black dorsally and anteriorly from base to near apex, the hind femur is mostly black with the narrow base yellowish-orange, and the wing is dark brownish-yellow and basal 1/3 of the anal lobe is hyaline (<xref ref-type="bibr" rid="B11">Joseph and Parui 1995</xref>, <xref ref-type="bibr" rid="B12">1998</xref>).
                        </p></tp:treatment-sec><tp:treatment-sec sec-type="Distribution"><title>Distribution.</title><p>China: Yunnan.</p><fig id="F1" position="float" orientation="portrait"><label>Figures 1–5.</label><caption><p><italic><tp:taxon-name>Michotamia yunnanensis</tp:taxon-name></italic> sp. n. <bold>1</bold> antenna <bold>2–3</bold> epandrium &amp; cercus (dorsal and lateral views) <bold>4–5</bold> hypandrium &amp; gonocoxites (ventral and lateral views).</p></caption><graphic xmlns:xlink="http://www.w3.org/1999/xlink" xlink:href="ZooKeys-184-047-g001.jpg" position="float" orientation="portrait" xlink:type="simple"/></fig><fig id="F2" position="float" orientation="portrait"><label>Figures 6–7.</label><caption><p><italic><tp:taxon-name>Michotamia yunnanensis</tp:taxon-name></italic> sp. n. <bold>7</bold> Habitus, lateral <bold>8</bold> dorsal views.</p></caption><graphic xmlns:xlink="http://www.w3.org/1999/xlink" xlink:href="ZooKeys-184-047-g002.jpg" position="float" orientation="portrait" xlink:type="simple"/></fig></tp:treatment-sec><ref-list><ref id="B11"><mixed-citation xmlns:xlink="http://www.w3.org/1999/xlink" xlink:type="simple"><person-group><name name-style="western"><surname>Joseph</surname><given-names>ANT</given-names></name><name name-style="western"><surname>Parui</surname><given-names>P</given-names></name></person-group> (<year>1995</year>) <article-title>On Asilidae (Diptera) from India &amp; adjacent countries present in the California Academy of Sciences</article-title>. <source>The Wasmann Journal of Biology</source><volume>50</volume>(<issue>1/2</issue>): <fpage>1</fpage>–<lpage>38</lpage>. [<comment>cited as 1994 in Joseph and Parui's paper in 1998</comment>]</mixed-citation></ref><ref id="B12"><mixed-citation xmlns:xlink="http://www.w3.org/1999/xlink" xlink:type="simple"><person-group><name name-style="western"><surname>Joseph</surname><given-names>ANT</given-names></name><name name-style="western"><surname>Parui</surname><given-names>P</given-names></name></person-group> (<year>1998</year>)<source> The fauna of India and the adjacent countries. Diptera (Asilidae) (part 1).</source><publisher-name>Zoological survey of India</publisher-name>, <publisher-loc>Calcutta</publisher-loc>, <lpage>278</lpage> pp.</mixed-citation></ref></ref-list></tp:taxon-treatment>
